# Supplementary material for: Association between Diet-Quality Scores, Adiposity, Total Cholesterol and Markers of Nutritional Status in European Adults: Findings from the Food4Me Study
Source: Nutrients. 2018 Jan 6;10(1):49. doi: 10.3390/nu10010049 (PMC5793277; doi:10.3390/nu10010049)
Supplement: Supplementary file 1 [file nutrients-10-00049-s001.zip]

Archive with 7 entries (4 files):
- Nutrients_DQS_EU_Fallaize et al._Supplementary/
- Nutrients_DQS_EU_Fallaize et al._Supplementary/Nutrients_DQS_EU_Fallaize et al._S1.docx
- __MACOSX/
- __MACOSX/Nutrients_DQS_EU_Fallaize et al._Supplementary/
- __MACOSX/Nutrients_DQS_EU_Fallaize et al._Supplementary/._Nutrients_DQS_EU_Fallaize et al._S1.docx
- Nutrients_DQS_EU_Fallaize et al._Supplementary/Nutrients_DQS_EU_Fallaize et al._S2.docx
- __MACOSX/Nutrients_DQS_EU_Fallaize et al._Supplementary/._Nutrients_DQS_EU_Fallaize et al._S2.docx
